# Supplementary material for: A retrospective analysis of eye conditions among children attending St. John Eye Hospital, Hebron, Palestine
Source: BMC Res Notes. 2016 Apr 5;9:202. doi: 10.1186/s13104-016-2011-9 (PMC4822304; doi:10.1186/s13104-016-2011-9)
Supplement: Supplementary file 1 — 10.1186/s13104-016-2011-9 Categories and subcategories used in study. [file 13104_2016_2011_MOESM1_ESM.xlsx]

## Sheet: Categorie & Subcategoriess
Conjunctiva	Lens	Diabetes Mellitus	Refractive Errors
Conjunctivitis (Bacterial, Viral, Allergic)	Cataract	Proliferative Diabetic Retinopathy
Vernal keratoconjunctivitis	Dislocated/ Sublaxated/Others	Non-Proliferative Diabetic Retinopathy
Dry Eye		No Diabetic Retinopathy
Pterygium
Other
Lids	Orbit	Cornea/Sclera	Glaucoma
Ptosis	Orbital/ Preseptal cellulitis	Keratitis (Bacterial, Viral, Fungal)	Ocular hypertension/ Normal tension Glaucoma
Chalazion/Stye	Inflammatory disease/Vascular lesions/ Thyroid Eye disease	Keratoconus	Open Angle Glaucoma
Trichiasis/Distichiasis	Other (including tumor)	Bullous Keratopathy/ Dystrophy	Angle Closure Glaucoma
Blepharitis		Scleritis/ Episcleritis	PXF Glaucoma
Entropion/Ectropion		Other	Neovascular Glaucoma
Other (including Tumor)			2ry Glaucoma
			Other
Iris/CB/ Choroid	Retina/ Vitreous	Neuro-Ophthalmology	Ocular trauma
Anterior Uveitis	Retinal Detachment and breaks	Papilloedema	Non-Penetrating Injury
Posterior Uveitis	Retinal Vein/Artery Occlusion	Optic Neuritis	Penetrating Injury
Other (including Tumor, Malignant Melanoma, Metastasis, Choroidal disease)	Endophthalmitis	Anterior ischemic optic Neuropathy	Eyelid laceration
	Macular disorders (ARMD, Myopia, Toxic..)	Abnormal papillary Reaction/ Strabismus	Hyphema
	Hereditary Fundus Dystrophies (Retinitis Pigmentosa, Bests, Stargard, Albinism Cherry red…)	Nystagmus	Chemical Injury
	Other (including Retinoblastoma)	Migraine/ Myopathy/ Neurofibromatosis	Blunt Trauma
		Other	Corneal Foreign Body
			Other (including Sub-conj. Hemorrhage)
Strabismus & amblyopia	Congenital disorders	Lacrimal	Miscellaneous
Convergent Strabismus	Congenital Glaucoma	Nasolacrimal Duct Obstruction
Divergent Strabismus	Congenital Cataract	Dacryocystitis (Acute/ Chronic)
Vertical Strabismus	Other	Other
Amblyopia	Retinopathy of Prematurity
Duanes syndrome	Other (including Tumor)
