# Supplementary material for: A retrospective analysis of eye conditions among children attending St. John Eye Hospital, Hebron, Palestine
Source: BMC Res Notes. 2016 Apr 5;9:202. doi: 10.1186/s13104-016-2011-9 (PMC4822304; doi:10.1186/s13104-016-2011-9)
Supplement: Supplementary file 2 — 10.1186/s13104-016-2011-9 Morbidities, diagnosis and age groups. Most common morbidities including sub-categories are shown. Categories excluded: cornea and sclera, diabetic retinopathy, dislocated lens, neuro-ophthalmic diseases, orbit, retina and vitreous, miscellaneous causes. [file 13104_2016_2011_MOESM2_ESM.xlsx]

## Sheet: morbidity-diagnosis- age group
					Age groups
Morbidity	Count	%	Diagnosis	count	0-5	%	6-10	%	11-15	%
Strabismus & Amblyopia	122	0.137542	Amblyopia	5	0	0	1	0.00819672	4	0.0327869
			Convergent Strabismus	68	51	0.418033	14	0.114754	3	0.0245902
			Divergent Strabismus	47	29	0.237705	13	0.106557	5	0.0409836
			Vertical strabismus	2	1	0.00819672	1	0.00819672	0	0
Congenial Disorders	27	0.0304397	Congenital Cataract	14	11	0.0901639	3	0.0245902	0	0
			Congenital Glaucoma	4	4	0.0327869	0	0	0	0
			ROP	2	2	0.0163934	0	0	0	0
			Nystagmus	3	3	0.0245902	0	0	0	0
			Other (including tumor)	4	4	0.0327869	0	0	0	0
Conjunctiva	210	0.236753	Conjunctivitis (Bacterial, Viral, Allergic)	143	62	0.295238	41	0.195238	40	0.190476
			Dry Eye (Sicca)	41	2	0.00952381	22	0.104762	17	0.0809524
			Other Lesions (including tumor)	3	1	0.0047619	2	0.00952381	0	0
			Pterygium	1	1	0.0047619	0	0	0	0
			Vernal Catarrh (VKC)	22	5	0.0238095	9	0.0428571	8	0.0380952
Lacrimal	54	0.0608794	NLDO	52	47	0.87037	4	0.0740741	1	0.0185185
			Dacryocystitis (acute/ chronic)	1	0	0	0	0	1	0.0185185
			Other	1	0	0	0	0	1	0.0185185
Lid	82	0.0924464	Blepharitis	22	4	0.0487805	2	0.0243902	16	0.195122
			Chalazion / Stye	30	9	0.109756	8	0.097561	13	0.158537
			Entropion, Ectropion	2	2	0.0243902	0	0	0	0
			Other (including tumor)	1	1	0.0121951	0	0	0	0
			Ptosis	24	15	0.182927	5	0.0609756	4	0.0487805
			Trichiasis, Distichiasis	3	1	0.0121951	1	0.0121951	1	0.0121951
Refractive Errors	280	0.315671	Refractive Errors	280	61	0.217857	90	0.321429	129	0.460714
Ocular trauma	57	0.0642616	Blunt trauma	2	0	0	1	0.0175439	1	0.0175439
			Chemical burn	5	2	0.0350877	0	0	3	0.0526316
			Corneal F.B	11	3	0.0526316	3	0.0526316	5	0.0877193
			Eyelid laceration	1	0	0	1	0.0175439	0	0
			Hyphema	3	1	0.0175439	2	0.0350877	0	0
			Non-Penetrating injuries	18	8	0.140351	4	0.0701754	6	0.105263
			Other (Sub-Cong. Hemorrhage)	11	5	0.0877193	4	0.0701754	2	0.0350877
			Penetrating injury	6	3	0.0526316	3	0.0526316	0	0
