# Supplementary material for: A retrospective analysis of eye conditions among children attending St. John Eye Hospital, Hebron, Palestine
Source: BMC Res Notes. 2016 Apr 5;9:202. doi: 10.1186/s13104-016-2011-9 (PMC4822304; doi:10.1186/s13104-016-2011-9)
Supplement: Supplementary file 3 — 10.1186/s13104-016-2011-9 “Other” conditions. [file 13104_2016_2011_MOESM3_ESM.xlsx]

## Sheet: other diagnosis
		Age Group
Other conditions (number of cases)		0-5	6-10	11-15
Strabismus & amblyopia	Duanes syndrome	1
Congenital disorders	Congenital distorted globe	1
	Congenital corneal opacification & vascularization	1
	Cortical visual impairment	1
	Anophthalmos	1
Hereditary Fundus Dystrophies	Bardet-Biedel syndrome	1	1
	Retinitis Pigmentosa		2	2
Ocular tumors	Lipodermoid	3
	Capillary hemangioma	1
Retinal vascular disease	Coats disease		1	1
	Persistent anterior fetal vasculature	2
Ocular trauma	Traumatic subretinal hemorrhage & commotio retinae		1
Conjunctiva	Conjunctival granuloma		1
	Conjunctival naevus		1
	Conjunctival epithelial melanosis	1
Lid	Stenosed puncti			1
Other	Goldehar syndrome	1
